# Supplementary material for: YANA – a software tool for analyzing flux modes, gene-expression and enzyme activities
Source: BMC Bioinformatics. 2005 Jun 1;6:135. doi: 10.1186/1471-2105-6-135 (PMC1175843; doi:10.1186/1471-2105-6-135)
Supplement: Additional File 1 — Metabolic network around GR reductase and flux distribution examples (Microsoft Excel 2003): The file contains the complete metabolic network used for elementary mode analysis including the metabolites, reactions / enzymes and elementary modes. Additionally, two flux distributions for upregulated glycolysis are given in the file, as discussed in the main section of the article. [file 1471-2105-6-135-S1.xls]

## Sheet: Metabolites of the GR system
Complete set of metabolites of the glutathione reductase system
Abbrev.	Name	internal?	Connectivity
ACO	Acetyl Coa	no	1
Adenine	Adenine	no	1
ADO	Adenosine	yes	3
ADP	Adenosin diphosphate	yes	10
AMP	Adenosin monophosphate	yes	6
ARG	Arginine	no	1
ASA	R-S-Mercaptouronate	no	1
ATP	Adenosin triphosphate	yes	11
CIR	Citrulline	no	1
CO2	Carbon dioxide	no	1
COA	Coenzyme A	no	1
CYS	L-Cysteine (source: proteins)	no	2
D13PG	1,3 Diphosphoglycerate	yes	3
D23PG	2,3 Diphosphoglycerate	yes	2
DHAP	Dihydroxyacetone phosphate	yes	2
DRO	Drug (Xenobiotic), oxidised	no	1
DRR	Drug (Xenobiotic), reduced	no	1
E4P	Erythrose-4-phosphate	yes	2
F6P	Fructose-6-phosphate	yes	4
FDP	Fructose-1,6-Diphosphate	yes	2
G6P	Glucose-6-phosphate	yes	3
GA3P	Glycerolaldehyde-3-phosphate	yes	6
GGC	L-Glutamyl L-cysteine	yes	2
GIA	Glutamate bound to an amino acid	yes	2
GL6P	D-Glucono-1,5-lactone-6-phosphate	yes	2
GLC	D-Glucose	yes	2
GLCext	D-Glucose	no	1
GLU	Glutamate	no	4
GLY	Glycine	no	3
GO6P	6-Phospho-D-gluconate	yes	2
GSF	L-cysteinyl-glycine	yes	3
GSH	Reduced glutathione	yes	7
GSSG	Oxidized gluthatione	yes	3
H2O2	Hydrogen peroxide	yes	4
HXI	H: hydrogen, X: sulfate, nitril- or halogen group	no	1
HYPX	Hypoxanthine	yes	3
HYPXext	Hypoxanthine	no	1
IAS	An amino acid	yes	2
IMP	Inosin monophosphate	yes	3
INO	Inosin	yes	3
IOD	Iodine	no	1
LAC	Lactate	yes	2
LACext	Lactate	no	1
NAD	Nicotinamide dinucleotide	yes	2
NADH	Nicotinamide dinucleotide (reduced)	yes	2
NADP	Nicotinamide dinucleotide-phosphate	yes	5
NADPH	Nicotinamide dinucleotide-phosphate (reduced)	yes	5
NIO	Nitric oxygen	no	1
O2	Oxygen	no	5
O2-	Superoxide anion	no	1
OPL	Oxoproline (proline + one ketogroup)	yes	2
P2G	2 phosphoglycerate	yes	2
P3G	3 phosphoglycerate	yes	3
PDF	protein disulfide	no	1
PDK	protein thiole	no	1
PEP	Phosphoenol pyruvate	yes	2
PME	protein methionin reduced	no	1
PMO	protein methionin oxidized	no	1
PRPP	phosphoribosyl pyrrophosphate	yes	3
PYR	Pyruvate	yes	2
R5P	Ribose-5-phosphate	yes	4
RIP	Ribose-1-phosphate	yes	2
RSA	S-substituted L-cysteine	yes	2
RSF	S-substituted L-cysteylglycin	yes	2
RSG	reduced protein side-chain	yes	2
RU5P	Ribulose-5-phosphate	yes	3
RXI	oxidized protein side-chain	no	1
S7P	Sedoheptulose-7-phosphate	yes	2
TRI	Tyroxin iodinated	no	1
TRX(SH)2	Thioredoxinsulfat	yes	4
TRXS2	Thioredoxindisulfid	yes	4
TYX	Tyroxin	no	1
URA	Uracil	no	1
X5P	Xylulose-5-phosphate	yes	3
XAN	Xanthine	no	1

## Sheet: Reactions of the GR system
Complete set of reactions of the glutathione reductase system
Abbrev.	Name	reversible?	Reaction equation
ADA	Adenosine deaminase	no	ADO = INO
AdPRT	Adenine-phosphoribosyltransferase	no	Adenine + PRPP = AMP
AK	Adenosine kinase	no	ADO + ATP = ADP + AMP
ALD	Aldolase	yes	FDP = DHAP + GA3P
AMPase	5’Nucleotidase	no	AMP = ADO
AMPDA	AMP Deaminase	no	AMP = IMP
ApK	Adenylate kinase (Myokinase)	yes	2 ADP = AMP + ATP
Cat	Catalase	no	2 H2O2 = O2
Cca	Cysteine-S-conjugate N-acetyltransferase	no	ACO + RSA = ASA + COA
CgdI	Cys-Gly dipeptidase	no	RSF = GLY + RSA
CgdII	Cys-Gly dipeptidase	no	GSF = CYS + GLY
CytI	γ-Glutamylcyclotransferase	no	GIA = IAS + OPL
DPGase	2,3-Bisphosphoglycerate mutase	no	D23PG = P3G
DPGM	Bisphosphogylcerate mutase	yes	D13PG = D23PG
EN	Enolase	yes	P2G = PEP
G6PD	Glucose-6-phosphate 1-dehydrogenase	no	G6P + NADP = GL6P + NADPH
GAPDH	Glyceraldehyde-3-P dehydrogenase	yes	GA3P + NAD = D13PG + NADH
Gcl	Glutamate-cystein-ligase	no	ATP + CYS + GLU = ADP + GGC
GL6PDH	Gluconate-6-phosphate dehydrogenase	no	GO6P + NADP = CO2 + NADPH + RU5P
GLCim	Glucose import	no	GLCext = GLC
Gls	Glutathione synthetase	no	ATP + GGC + GLY = ADP + GSH
GpoI	Glutathione peroxidase	yes	2 GSH + H2O2 = GSSG + O2
Gr	Glutathione reductase (NADPH)	yes	GSSG + NADPH = 2 GSH + NADP
GtfI	γ-Glutamyltransferase	no	RSG = GLU + RSF
GtfII	γ-Glutamyltransferase	no	GSH = GLU + GSF
GtfIII	γ-Glutamyltransferase	no	GSH + IAS = GIA + GSF
Gtr	Glutathione transferase	no	GSH + RXI = HXI + RSG
Har	Uric acid as antioxidant	no	H2O2 + URA = O2 + XAN
HGPRT	Hypoxanthine guanine phosphorybosylase	no	HYPX + PRPP = IMP
HK	Hexokinase	no	ATP + GLC = ADP + G6P
HYPXLeak	Hypoxanthine export	yes	HYPX = HYPXext
IMPase	5’Necleotidase	no	IMP = INO
LACex	Lactate export	yes	LAC = LACext
LDH	Lactate dehydrogenase	no	NADH + PYR = LAC + NAD
MemPhos	Membrane phosphorylation	no	ATP = ADP
Nos	NO synthase	no	ARG + NADPH + O2 = CIR + NADP + NIO
Opr	5-Oxoprolinase (ATP hydrolysing)	no	ATP + OPL = ADP + GLU
Pdo	Protein disulfide isomerase	no	PDF + 2 TRX(SH)2 = PDK + 2 TRXS2
PFK	Phosphofructokinase	no	ATP + F6P = ADP + FDP
PGI	Phosphoglucoisomerase	yes	G6P = F6P
PGK	Phosphoglycerate kinase	yes	ADP + D13PG = ATP + P3G
PGLase	Lactonase	yes	GL6P = GO6P
PGM	Phosphoglycerate mutase	yes	P3G = P2G
PK	Pyruvate kinase	no	ADP + PEP = ATP + PYR
Pmr	Protein-Methionine-S-oxide reductase	yes	PME + TRXS2 = PMO + TRX(SH)2
PNPase	Purine nucleoside phosphorylase	yes	INO = HYPX + RIP
PRM	Phosphoglucomutase	yes	RIP = R5P
PRPPsyn	Ribose-phosphate-pyrophosphokinase	yes	ATP + R5P = AMP + PRPP
R5PI	Ribulose-5-phosphate isomerase	yes	RU5P = R5P
Sod	Superoxide dismutase	no	2 O2- = H2O2 + O2
TA	Transaldolase	yes	E4P + F6P = GA3P + S7P
Tdi	Thyroxine deiodinase	no	TRX(SH)2 + TYX = IOD + TRI + TRXS2
TKI	Transketolase	yes	R5P + X5P = GA3P + S7P
TKII	Transketolase	yes	F6P + GA3P = E4P + X5P
TPI	Triosephosphate isomerase	yes	DHAP = GA3P
TrxRI	Thioredoxinreductase	yes	NADPH + TRXS2 = NADP + TRX(SH)2
Xen	Detoxification of Xenobiotics	no	DRO + 2 GSH = DRR + GSSG
Xu5PE	Ribulose-5-phosphate epimerase	yes	RU5P = X5P

## Sheet: Elementary modes o.t. GR system
Full set of elementary modes of the glutathione reductase system
#	Partaking Enzymes
1	(1 ALD) (2 DPGM) (2 DPGase) (2 EN) (2 GAPDH) (1 GLCim) (1 HK) (2 LACex) (2 LDH) (1 PFK) (1 PGI) (2 PGM) (2 PK) (1 TPI)
2	(1 ALD) (2 EN) (2 GAPDH) (1 GLCim) (1 HK) (2 LACex) (2 LDH) (2 MemPhos) (1 PFK) (1 PGI) (2 PGK) (2 PGM) (2 PK) (1 TPI)
3	(2 AK) (1 ALD) (2 AMPase) (2 EN) (2 GAPDH) (1 GLCim) (1 HK) (2 LACex) (2 LDH) (1 PFK) (1 PGI) (2 PGK) (2 PGM) (2 PK) (1 TPI)
4	(1 ALD) (1 Cca) (1 CgdI) (2 EN) (2 GAPDH) (1 GLCim) (1 Gcl) (1 Gls) (1 GtfI) (1 Gtr) (1 HK) (2 LACex) (2 LDH) (1 PFK) (1 PGI) (2 PGK) (2 PGM) (2 PK) (1 TPI)
5	(1 ALD) (1 CgdII) (2 EN) (2 GAPDH) (1 GLCim) (1 Gcl) (1 Gls) (1 GtfII) (1 HK) (2 LACex) (2 LDH) (1 PFK) (1 PGI) (2 PGK) (2 PGM) (2 PK) (1 TPI)
6	(3 ALD) (2 CgdII) (2 CytI) (6 EN) (6 GAPDH) (3 GLCim) (2 Gcl) (2 Gls) (2 GtfIII) (3 HK) (6 LACex) (6 LDH) (2 Opr) (3 PFK) (3 PGI) (6 PGK) (6 PGM) (6 PK) (3 TPI)
7	(1 Cat) (2 Sod)
8	(1 Har) (1 Sod)
9	(1 Cat) (-2 GpoI) (2 Xen)
10	(-1 GpoI) (1 Har) (1 Xen)
11	(1 ADA) (1 ALD) (1 AMPase) (1 AdPRT) (-1 ApK) (2 EN) (2 GAPDH) (1 GLCim) (1 HK) (1 HYPXLeak) (2 LACex) (2 LDH) (1 PFK) (1 PGI) (2 PGK) (2 PGM) (2 PK) (1 PNPase) (1 PRM) (1 PRPPsyn) (1 TPI)
12	(1 ALD) (-1 ApK) (2 EN) (2 GAPDH) (1 GLCim) (1 HGPRT) (1 HK) (1 IMPase) (2 LACex) (2 LDH) (1 PFK) (1 PGI) (2 PGK) (2 PGM) (2 PK) (1 PNPase) (1 PRM) (1 PRPPsyn) (1 TPI)
13	(1 ALD) (1 AMPDA) (1 AdPRT) (-1 ApK) (2 EN) (2 GAPDH) (1 GLCim) (1 HK) (1 HYPXLeak) (1 IMPase) (2 LACex) (2 LDH) (1 PFK) (1 PGI) (2 PGK) (2 PGM) (2 PK) (1 PNPase) (1 PRM) (1 PRPPsyn) (1 TPI)
14	(1 DPGM) (1 DPGase) (1 EN) (3 G6PD) (1 GAPDH) (3 GL6PDH) (1 GLCim) (1 HK) (1 LACex) (1 LDH) (6 Nos) (-2 PGI) (3 PGLase) (1 PGM) (1 PK) (1 R5PI) (-1 TA) (1 TKI) (-1 TKII) (2 Xu5PE)
15	(2 ALD) (5 DPGM) (5 DPGase) (5 EN) (3 G6PD) (5 GAPDH) (3 GL6PDH) (3 GLCim) (3 HK) (5 LACex) (5 LDH) (6 Nos) (2 PFK) (3 PGLase) (5 PGM) (5 PK) (1 R5PI) (-1 TA) (1 TKI) (-1 TKII) (2 TPI) (2 Xu5PE)
16	(1 EN) (3 G6PD) (1 GAPDH) (3 GL6PDH) (1 GLCim) (1 HK) (1 LACex) (1 LDH) (1 MemPhos) (6 Nos) (-2 PGI) (1 PGK) (3 PGLase) (1 PGM) (1 PK) (1 R5PI) (-1 TA) (1 TKI) (-1 TKII) (2 Xu5PE)
17	(1 AK) (1 AMPase) (1 EN) (3 G6PD) (1 GAPDH) (3 GL6PDH) (1 GLCim) (1 HK) (1 LACex) (1 LDH) (6 Nos) (-2 PGI) (1 PGK) (3 PGLase) (1 PGM) (1 PK) (1 R5PI) (-1 TA) (1 TKI) (-1 TKII) (2 Xu5PE)
18	(2 ALD) (5 EN) (3 G6PD) (5 GAPDH) (3 GL6PDH) (3 GLCim) (3 HK) (5 LACex) (5 LDH) (5 MemPhos) (6 Nos) (2 PFK) (5 PGK) (3 PGLase) (5 PGM) (5 PK) (1 R5PI) (-1 TA) (1 TKI) (-1 TKII) (2 TPI) (2 Xu5PE)
19	(5 AK) (2 ALD) (5 AMPase) (5 EN) (3 G6PD) (5 GAPDH) (3 GL6PDH) (3 GLCim) (3 HK) (5 LACex) (5 LDH) (6 Nos) (2 PFK) (5 PGK) (3 PGLase) (5 PGM) (5 PK) (1 R5PI) (-1 TA) (1 TKI) (-1 TKII) (2 TPI) (2 Xu5PE)
20	(1 Cca) (1 CgdI) (2 EN) (6 G6PD) (2 GAPDH) (6 GL6PDH) (2 GLCim) (1 Gcl) (1 Gls) (1 GtfI) (1 Gtr) (2 HK) (2 LACex) (2 LDH) (12 Nos) (-4 PGI) (2 PGK) (6 PGLase) (2 PGM) (2 PK) (2 R5PI) (-2 TA) (2 TKI) (-2 TKII) (4 Xu5PE)
21	(1 CgdII) (2 EN) (6 G6PD) (2 GAPDH) (6 GL6PDH) (2 GLCim) (1 Gcl) (1 Gls) (1 GtfII) (2 HK) (2 LACex) (2 LDH) (12 Nos) (-4 PGI) (2 PGK) (6 PGLase) (2 PGM) (2 PK) (2 R5PI) (-2 TA) (2 TKI) (-2 TKII) (4 Xu5PE)
22	(1 CgdII) (1 CytI) (3 EN) (9 G6PD) (3 GAPDH) (9 GL6PDH) (3 GLCim) (1 Gcl) (1 Gls) (1 GtfIII) (3 HK) (3 LACex) (3 LDH) (18 Nos) (1 Opr) (-6 PGI) (3 PGK) (9 PGLase) (3 PGM) (3 PK) (3 R5PI) (-3 TA) (3 TKI) (-3 TKII) (6 Xu5PE)
23	(4 ALD) (5 Cca) (5 CgdI) (10 EN) (6 G6PD) (10 GAPDH) (6 GL6PDH) (6 GLCim) (5 Gcl) (5 Gls) (5 GtfI) (5 Gtr) (6 HK) (10 LACex) (10 LDH) (12 Nos) (4 PFK) (10 PGK) (6 PGLase) (10 PGM) (10 PK) (2 R5PI) (-2 TA) (2 TKI) (-2 TKII) (4 TPI) (4 Xu5PE)
24	(4 ALD) (5 CgdII) (10 EN) (6 G6PD) (10 GAPDH) (6 GL6PDH) (6 GLCim) (5 Gcl) (5 Gls) (5 GtfII) (6 HK) (10 LACex) (10 LDH) (12 Nos) (4 PFK) (10 PGK) (6 PGLase) (10 PGM) (10 PK) (2 R5PI) (-2 TA) (2 TKI) (-2 TKII) (4 TPI) (4 Xu5PE)
25	(6 ALD) (5 CgdII) (5 CytI) (15 EN) (9 G6PD) (15 GAPDH) (9 GL6PDH) (9 GLCim) (5 Gcl) (5 Gls) (5 GtfIII) (9 HK) (15 LACex) (15 LDH) (18 Nos) (5 Opr) (6 PFK) (15 PGK) (9 PGLase) (15 PGM) (15 PK) (3 R5PI) (-3 TA) (3 TKI) (-3 TKII) (6 TPI) (6 Xu5PE)
26	(1 Cat) (-2 GpoI) (-2 Gr) (2 Nos)
27	(-1 GpoI) (-1 Gr) (1 Har) (1 Nos)
28	(1 ADA) (1 AMPase) (1 AdPRT) (-1 ApK) (2 EN) (6 G6PD) (2 GAPDH) (6 GL6PDH) (2 GLCim) (2 HK) (1 HYPXLeak) (2 LACex) (2 LDH) (12 Nos) (-4 PGI) (2 PGK) (6 PGLase) (2 PGM) (2 PK) (1 PNPase) (1 PRM) (1 PRPPsyn) (2 R5PI) (-2 TA) (2 TKI) (-2 TKII) (4 Xu5PE)
29	(5 ADA) (4 ALD) (5 AMPase) (5 AdPRT) (-5 ApK) (10 EN) (6 G6PD) (10 GAPDH) (6 GL6PDH) (6 GLCim) (6 HK) (5 HYPXLeak) (10 LACex) (10 LDH) (12 Nos) (4 PFK) (10 PGK) (6 PGLase) (10 PGM) (10 PK) (5 PNPase) (5 PRM) (5 PRPPsyn) (2 R5PI) (-2 TA) (2 TKI) (-2 TKII) (4 TPI) (4 Xu5PE)
30	(-1 ApK) (2 EN) (6 G6PD) (2 GAPDH) (6 GL6PDH) (2 GLCim) (1 HGPRT) (2 HK) (1 IMPase) (2 LACex) (2 LDH) (12 Nos) (-4 PGI) (2 PGK) (6 PGLase) (2 PGM) (2 PK) (1 PNPase) (1 PRM) (1 PRPPsyn) (2 R5PI) (-2 TA) (2 TKI) (-2 TKII) (4 Xu5PE)
31	(1 AMPDA) (1 AdPRT) (-1 ApK) (2 EN) (6 G6PD) (2 GAPDH) (6 GL6PDH) (2 GLCim) (2 HK) (1 HYPXLeak) (1 IMPase) (2 LACex) (2 LDH) (12 Nos) (-4 PGI) (2 PGK) (6 PGLase) (2 PGM) (2 PK) (1 PNPase) (1 PRM) (1 PRPPsyn) (2 R5PI) (-2 TA) (2 TKI) (-2 TKII) (4 Xu5PE)
32	(4 ALD) (-5 ApK) (10 EN) (6 G6PD) (10 GAPDH) (6 GL6PDH) (6 GLCim) (5 HGPRT) (6 HK) (5 IMPase) (10 LACex) (10 LDH) (12 Nos) (4 PFK) (10 PGK) (6 PGLase) (10 PGM) (10 PK) (5 PNPase) (5 PRM) (5 PRPPsyn) (2 R5PI) (-2 TA) (2 TKI) (-2 TKII) (4 TPI) (4 Xu5PE)
33	(4 ALD) (5 AMPDA) (5 AdPRT) (-5 ApK) (10 EN) (6 G6PD) (10 GAPDH) (6 GL6PDH) (6 GLCim) (6 HK) (5 HYPXLeak) (5 IMPase) (10 LACex) (10 LDH) (12 Nos) (4 PFK) (10 PGK) (6 PGLase) (10 PGM) (10 PK) (5 PNPase) (5 PRM) (5 PRPPsyn) (2 R5PI) (-2 TA) (2 TKI) (-2 TKII) (4 TPI) (4 Xu5PE)
34	(1 DPGM) (1 DPGase) (1 EN) (3 G6PD) (1 GAPDH) (3 GL6PDH) (1 GLCim) (6 Gr) (1 HK) (1 LACex) (1 LDH) (-2 PGI) (3 PGLase) (1 PGM) (1 PK) (1 R5PI) (-1 TA) (1 TKI) (-1 TKII) (6 Xen) (2 Xu5PE)
35	(2 ALD) (5 DPGM) (5 DPGase) (5 EN) (3 G6PD) (5 GAPDH) (3 GL6PDH) (3 GLCim) (6 Gr) (3 HK) (5 LACex) (5 LDH) (2 PFK) (3 PGLase) (5 PGM) (5 PK) (1 R5PI) (-1 TA) (1 TKI) (-1 TKII) (2 TPI) (6 Xen) (2 Xu5PE)
36	(1 EN) (3 G6PD) (1 GAPDH) (3 GL6PDH) (1 GLCim) (6 Gr) (1 HK) (1 LACex) (1 LDH) (1 MemPhos) (-2 PGI) (1 PGK) (3 PGLase) (1 PGM) (1 PK) (1 R5PI) (-1 TA) (1 TKI) (-1 TKII) (6 Xen) (2 Xu5PE)
37	(1 AK) (1 AMPase) (1 EN) (3 G6PD) (1 GAPDH) (3 GL6PDH) (1 GLCim) (6 Gr) (1 HK) (1 LACex) (1 LDH) (-2 PGI) (1 PGK) (3 PGLase) (1 PGM) (1 PK) (1 R5PI) (-1 TA) (1 TKI) (-1 TKII) (6 Xen) (2 Xu5PE)
38	(2 ALD) (5 EN) (3 G6PD) (5 GAPDH) (3 GL6PDH) (3 GLCim) (6 Gr) (3 HK) (5 LACex) (5 LDH) (5 MemPhos) (2 PFK) (5 PGK) (3 PGLase) (5 PGM) (5 PK) (1 R5PI) (-1 TA) (1 TKI) (-1 TKII) (2 TPI) (6 Xen) (2 Xu5PE)
39	(5 AK) (2 ALD) (5 AMPase) (5 EN) (3 G6PD) (5 GAPDH) (3 GL6PDH) (3 GLCim) (6 Gr) (3 HK) (5 LACex) (5 LDH) (2 PFK) (5 PGK) (3 PGLase) (5 PGM) (5 PK) (1 R5PI) (-1 TA) (1 TKI) (-1 TKII) (2 TPI) (6 Xen) (2 Xu5PE)
40	(1 Cca) (1 CgdI) (2 EN) (6 G6PD) (2 GAPDH) (6 GL6PDH) (2 GLCim) (1 Gcl) (1 Gls) (12 Gr) (1 GtfI) (1 Gtr) (2 HK) (2 LACex) (2 LDH) (-4 PGI) (2 PGK) (6 PGLase) (2 PGM) (2 PK) (2 R5PI) (-2 TA) (2 TKI) (-2 TKII) (12 Xen) (4 Xu5PE)
41	(1 CgdII) (2 EN) (6 G6PD) (2 GAPDH) (6 GL6PDH) (2 GLCim) (1 Gcl) (1 Gls) (12 Gr) (1 GtfII) (2 HK) (2 LACex) (2 LDH) (-4 PGI) (2 PGK) (6 PGLase) (2 PGM) (2 PK) (2 R5PI) (-2 TA) (2 TKI) (-2 TKII) (12 Xen) (4 Xu5PE)
42	(1 CgdII) (1 CytI) (3 EN) (9 G6PD) (3 GAPDH) (9 GL6PDH) (3 GLCim) (1 Gcl) (1 Gls) (18 Gr) (1 GtfIII) (3 HK) (3 LACex) (3 LDH) (1 Opr) (-6 PGI) (3 PGK) (9 PGLase) (3 PGM) (3 PK) (3 R5PI) (-3 TA) (3 TKI) (-3 TKII) (18 Xen) (6 Xu5PE)
43	(4 ALD) (5 Cca) (5 CgdI) (10 EN) (6 G6PD) (10 GAPDH) (6 GL6PDH) (6 GLCim) (5 Gcl) (5 Gls) (12 Gr) (5 GtfI) (5 Gtr) (6 HK) (10 LACex) (10 LDH) (4 PFK) (10 PGK) (6 PGLase) (10 PGM) (10 PK) (2 R5PI) (-2 TA) (2 TKI) (-2 TKII) (4 TPI) (12 Xen) (4 Xu5PE)
44	(4 ALD) (5 CgdII) (10 EN) (6 G6PD) (10 GAPDH) (6 GL6PDH) (6 GLCim) (5 Gcl) (5 Gls) (12 Gr) (5 GtfII) (6 HK) (10 LACex) (10 LDH) (4 PFK) (10 PGK) (6 PGLase) (10 PGM) (10 PK) (2 R5PI) (-2 TA) (2 TKI) (-2 TKII) (4 TPI) (12 Xen) (4 Xu5PE)
45	(6 ALD) (5 CgdII) (5 CytI) (15 EN) (9 G6PD) (15 GAPDH) (9 GL6PDH) (9 GLCim) (5 Gcl) (5 Gls) (18 Gr) (5 GtfIII) (9 HK) (15 LACex) (15 LDH) (5 Opr) (6 PFK) (15 PGK) (9 PGLase) (15 PGM) (15 PK) (3 R5PI) (-3 TA) (3 TKI) (-3 TKII) (6 TPI) (18 Xen) (6 Xu5PE)
46	(1 ADA) (1 AMPase) (1 AdPRT) (-1 ApK) (2 EN) (6 G6PD) (2 GAPDH) (6 GL6PDH) (2 GLCim) (12 Gr) (2 HK) (1 HYPXLeak) (2 LACex) (2 LDH) (-4 PGI) (2 PGK) (6 PGLase) (2 PGM) (2 PK) (1 PNPase) (1 PRM) (1 PRPPsyn) (2 R5PI) (-2 TA) (2 TKI) (-2 TKII) (12 Xen) (4 Xu5PE)
47	(5 ADA) (4 ALD) (5 AMPase) (5 AdPRT) (-5 ApK) (10 EN) (6 G6PD) (10 GAPDH) (6 GL6PDH) (6 GLCim) (12 Gr) (6 HK) (5 HYPXLeak) (10 LACex) (10 LDH) (4 PFK) (10 PGK) (6 PGLase) (10 PGM) (10 PK) (5 PNPase) (5 PRM) (5 PRPPsyn) (2 R5PI) (-2 TA) (2 TKI) (-2 TKII) (4 TPI) (12 Xen) (4 Xu5PE)
48	(-1 ApK) (2 EN) (6 G6PD) (2 GAPDH) (6 GL6PDH) (2 GLCim) (12 Gr) (1 HGPRT) (2 HK) (1 IMPase) (2 LACex) (2 LDH) (-4 PGI) (2 PGK) (6 PGLase) (2 PGM) (2 PK) (1 PNPase) (1 PRM) (1 PRPPsyn) (2 R5PI) (-2 TA) (2 TKI) (-2 TKII) (12 Xen) (4 Xu5PE)
49	(1 AMPDA) (1 AdPRT) (-1 ApK) (2 EN) (6 G6PD) (2 GAPDH) (6 GL6PDH) (2 GLCim) (12 Gr) (2 HK) (1 HYPXLeak) (1 IMPase) (2 LACex) (2 LDH) (-4 PGI) (2 PGK) (6 PGLase) (2 PGM) (2 PK) (1 PNPase) (1 PRM) (1 PRPPsyn) (2 R5PI) (-2 TA) (2 TKI) (-2 TKII) (12 Xen) (4 Xu5PE)
50	(4 ALD) (-5 ApK) (10 EN) (6 G6PD) (10 GAPDH) (6 GL6PDH) (6 GLCim) (12 Gr) (5 HGPRT) (6 HK) (5 IMPase) (10 LACex) (10 LDH) (4 PFK) (10 PGK) (6 PGLase) (10 PGM) (10 PK) (5 PNPase) (5 PRM) (5 PRPPsyn) (2 R5PI) (-2 TA) (2 TKI) (-2 TKII) (4 TPI) (12 Xen) (4 Xu5PE)
51	(4 ALD) (5 AMPDA) (5 AdPRT) (-5 ApK) (10 EN) (6 G6PD) (10 GAPDH) (6 GL6PDH) (6 GLCim) (12 Gr) (6 HK) (5 HYPXLeak) (5 IMPase) (10 LACex) (10 LDH) (4 PFK) (10 PGK) (6 PGLase) (10 PGM) (10 PK) (5 PNPase) (5 PRM) (5 PRPPsyn) (2 R5PI) (-2 TA) (2 TKI) (-2 TKII) (4 TPI) (12 Xen) (4 Xu5PE)
52	(1 DPGM) (1 DPGase) (1 EN) (3 G6PD) (1 GAPDH) (3 GL6PDH) (1 GLCim) (6 GpoI) (6 Gr) (1 HK) (1 LACex) (1 LDH) (-2 PGI) (3 PGLase) (1 PGM) (1 PK) (1 R5PI) (6 Sod) (-1 TA) (1 TKI) (-1 TKII) (2 Xu5PE)
53	(2 ALD) (5 DPGM) (5 DPGase) (5 EN) (3 G6PD) (5 GAPDH) (3 GL6PDH) (3 GLCim) (6 GpoI) (6 Gr) (3 HK) (5 LACex) (5 LDH) (2 PFK) (3 PGLase) (5 PGM) (5 PK) (1 R5PI) (6 Sod) (-1 TA) (1 TKI) (-1 TKII) (2 TPI) (2 Xu5PE)
54	(1 EN) (3 G6PD) (1 GAPDH) (3 GL6PDH) (1 GLCim) (6 GpoI) (6 Gr) (1 HK) (1 LACex) (1 LDH) (1 MemPhos) (-2 PGI) (1 PGK) (3 PGLase) (1 PGM) (1 PK) (1 R5PI) (6 Sod) (-1 TA) (1 TKI) (-1 TKII) (2 Xu5PE)
55	(1 AK) (1 AMPase) (1 EN) (3 G6PD) (1 GAPDH) (3 GL6PDH) (1 GLCim) (6 GpoI) (6 Gr) (1 HK) (1 LACex) (1 LDH) (-2 PGI) (1 PGK) (3 PGLase) (1 PGM) (1 PK) (1 R5PI) (6 Sod) (-1 TA) (1 TKI) (-1 TKII) (2 Xu5PE)
56	(2 ALD) (5 EN) (3 G6PD) (5 GAPDH) (3 GL6PDH) (3 GLCim) (6 GpoI) (6 Gr) (3 HK) (5 LACex) (5 LDH) (5 MemPhos) (2 PFK) (5 PGK) (3 PGLase) (5 PGM) (5 PK) (1 R5PI) (6 Sod) (-1 TA) (1 TKI) (-1 TKII) (2 TPI) (2 Xu5PE)
57	(5 AK) (2 ALD) (5 AMPase) (5 EN) (3 G6PD) (5 GAPDH) (3 GL6PDH) (3 GLCim) (6 GpoI) (6 Gr) (3 HK) (5 LACex) (5 LDH) (2 PFK) (5 PGK) (3 PGLase) (5 PGM) (5 PK) (1 R5PI) (6 Sod) (-1 TA) (1 TKI) (-1 TKII) (2 TPI) (2 Xu5PE)
58	(1 Cca) (1 CgdI) (2 EN) (6 G6PD) (2 GAPDH) (6 GL6PDH) (2 GLCim) (1 Gcl) (1 Gls) (12 GpoI) (12 Gr) (1 GtfI) (1 Gtr) (2 HK) (2 LACex) (2 LDH) (-4 PGI) (2 PGK) (6 PGLase) (2 PGM) (2 PK) (2 R5PI) (12 Sod) (-2 TA) (2 TKI) (-2 TKII) (4 Xu5PE)
59	(1 CgdII) (2 EN) (6 G6PD) (2 GAPDH) (6 GL6PDH) (2 GLCim) (1 Gcl) (1 Gls) (12 GpoI) (12 Gr) (1 GtfII) (2 HK) (2 LACex) (2 LDH) (-4 PGI) (2 PGK) (6 PGLase) (2 PGM) (2 PK) (2 R5PI) (12 Sod) (-2 TA) (2 TKI) (-2 TKII) (4 Xu5PE)
60	(1 CgdII) (1 CytI) (3 EN) (9 G6PD) (3 GAPDH) (9 GL6PDH) (3 GLCim) (1 Gcl) (1 Gls) (18 GpoI) (18 Gr) (1 GtfIII) (3 HK) (3 LACex) (3 LDH) (1 Opr) (-6 PGI) (3 PGK) (9 PGLase) (3 PGM) (3 PK) (3 R5PI) (18 Sod) (-3 TA) (3 TKI) (-3 TKII) (6 Xu5PE)
61	(4 ALD) (5 Cca) (5 CgdI) (10 EN) (6 G6PD) (10 GAPDH) (6 GL6PDH) (6 GLCim) (5 Gcl) (5 Gls) (12 GpoI) (12 Gr) (5 GtfI) (5 Gtr) (6 HK) (10 LACex) (10 LDH) (4 PFK) (10 PGK) (6 PGLase) (10 PGM) (10 PK) (2 R5PI) (12 Sod) (-2 TA) (2 TKI) (-2 TKII) (4 TPI) (4 Xu5PE)
62	(4 ALD) (5 CgdII) (10 EN) (6 G6PD) (10 GAPDH) (6 GL6PDH) (6 GLCim) (5 Gcl) (5 Gls) (12 GpoI) (12 Gr) (5 GtfII) (6 HK) (10 LACex) (10 LDH) (4 PFK) (10 PGK) (6 PGLase) (10 PGM) (10 PK) (2 R5PI) (12 Sod) (-2 TA) (2 TKI) (-2 TKII) (4 TPI) (4 Xu5PE)
63	(6 ALD) (5 CgdII) (5 CytI) (15 EN) (9 G6PD) (15 GAPDH) (9 GL6PDH) (9 GLCim) (5 Gcl) (5 Gls) (18 GpoI) (18 Gr) (5 GtfIII) (9 HK) (15 LACex) (15 LDH) (5 Opr) (6 PFK) (15 PGK) (9 PGLase) (15 PGM) (15 PK) (3 R5PI) (18 Sod) (-3 TA) (3 TKI) (-3 TKII) (6 TPI) (6 Xu5PE)
64	(1 ADA) (1 AMPase) (1 AdPRT) (-1 ApK) (2 EN) (6 G6PD) (2 GAPDH) (6 GL6PDH) (2 GLCim) (12 GpoI) (12 Gr) (2 HK) (1 HYPXLeak) (2 LACex) (2 LDH) (-4 PGI) (2 PGK) (6 PGLase) (2 PGM) (2 PK) (1 PNPase) (1 PRM) (1 PRPPsyn) (2 R5PI) (12 Sod) (-2 TA) (2 TKI) (-2 TKII) (4 Xu5PE)
65	(5 ADA) (4 ALD) (5 AMPase) (5 AdPRT) (-5 ApK) (10 EN) (6 G6PD) (10 GAPDH) (6 GL6PDH) (6 GLCim) (12 GpoI) (12 Gr) (6 HK) (5 HYPXLeak) (10 LACex) (10 LDH) (4 PFK) (10 PGK) (6 PGLase) (10 PGM) (10 PK) (5 PNPase) (5 PRM) (5 PRPPsyn) (2 R5PI) (12 Sod) (-2 TA) (2 TKI) (-2 TKII) (4 TPI) (4 Xu5PE)
66	(-1 ApK) (2 EN) (6 G6PD) (2 GAPDH) (6 GL6PDH) (2 GLCim) (12 GpoI) (12 Gr) (1 HGPRT) (2 HK) (1 IMPase) (2 LACex) (2 LDH) (-4 PGI) (2 PGK) (6 PGLase) (2 PGM) (2 PK) (1 PNPase) (1 PRM) (1 PRPPsyn) (2 R5PI) (12 Sod) (-2 TA) (2 TKI) (-2 TKII) (4 Xu5PE)
67	(1 AMPDA) (1 AdPRT) (-1 ApK) (2 EN) (6 G6PD) (2 GAPDH) (6 GL6PDH) (2 GLCim) (12 GpoI) (12 Gr) (2 HK) (1 HYPXLeak) (1 IMPase) (2 LACex) (2 LDH) (-4 PGI) (2 PGK) (6 PGLase) (2 PGM) (2 PK) (1 PNPase) (1 PRM) (1 PRPPsyn) (2 R5PI) (12 Sod) (-2 TA) (2 TKI) (-2 TKII) (4 Xu5PE)
68	(4 ALD) (-5 ApK) (10 EN) (6 G6PD) (10 GAPDH) (6 GL6PDH) (6 GLCim) (12 GpoI) (12 Gr) (5 HGPRT) (6 HK) (5 IMPase) (10 LACex) (10 LDH) (4 PFK) (10 PGK) (6 PGLase) (10 PGM) (10 PK) (5 PNPase) (5 PRM) (5 PRPPsyn) (2 R5PI) (12 Sod) (-2 TA) (2 TKI) (-2 TKII) (4 TPI) (4 Xu5PE)
69	(4 ALD) (5 AMPDA) (5 AdPRT) (-5 ApK) (10 EN) (6 G6PD) (10 GAPDH) (6 GL6PDH) (6 GLCim) (12 GpoI) (12 Gr) (6 HK) (5 HYPXLeak) (5 IMPase) (10 LACex) (10 LDH) (4 PFK) (10 PGK) (6 PGLase) (10 PGM) (10 PK) (5 PNPase) (5 PRM) (5 PRPPsyn) (2 R5PI) (12 Sod) (-2 TA) (2 TKI) (-2 TKII) (4 TPI) (4 Xu5PE)
70	(1 Pdo) (2 Pmr)
71	(1 Pmr) (1 Tdi)
72	(1 Nos) (1 Pmr) (-1 TrxRI)
73	(1 DPGM) (1 DPGase) (1 EN) (3 G6PD) (1 GAPDH) (3 GL6PDH) (1 GLCim) (1 HK) (1 LACex) (1 LDH) (-2 PGI) (3 PGLase) (1 PGM) (1 PK) (-6 Pmr) (1 R5PI) (-1 TA) (1 TKI) (-1 TKII) (6 TrxRI) (2 Xu5PE)
74	(2 ALD) (5 DPGM) (5 DPGase) (5 EN) (3 G6PD) (5 GAPDH) (3 GL6PDH) (3 GLCim) (3 HK) (5 LACex) (5 LDH) (2 PFK) (3 PGLase) (5 PGM) (5 PK) (-6 Pmr) (1 R5PI) (-1 TA) (1 TKI) (-1 TKII) (2 TPI) (6 TrxRI) (2 Xu5PE)
75	(1 EN) (3 G6PD) (1 GAPDH) (3 GL6PDH) (1 GLCim) (1 HK) (1 LACex) (1 LDH) (1 MemPhos) (-2 PGI) (1 PGK) (3 PGLase) (1 PGM) (1 PK) (-6 Pmr) (1 R5PI) (-1 TA) (1 TKI) (-1 TKII) (6 TrxRI) (2 Xu5PE)
76	(1 AK) (1 AMPase) (1 EN) (3 G6PD) (1 GAPDH) (3 GL6PDH) (1 GLCim) (1 HK) (1 LACex) (1 LDH) (-2 PGI) (1 PGK) (3 PGLase) (1 PGM) (1 PK) (-6 Pmr) (1 R5PI) (-1 TA) (1 TKI) (-1 TKII) (6 TrxRI) (2 Xu5PE)
77	(2 ALD) (5 EN) (3 G6PD) (5 GAPDH) (3 GL6PDH) (3 GLCim) (3 HK) (5 LACex) (5 LDH) (5 MemPhos) (2 PFK) (5 PGK) (3 PGLase) (5 PGM) (5 PK) (-6 Pmr) (1 R5PI) (-1 TA) (1 TKI) (-1 TKII) (2 TPI) (6 TrxRI) (2 Xu5PE)
78	(5 AK) (2 ALD) (5 AMPase) (5 EN) (3 G6PD) (5 GAPDH) (3 GL6PDH) (3 GLCim) (3 HK) (5 LACex) (5 LDH) (2 PFK) (5 PGK) (3 PGLase) (5 PGM) (5 PK) (-6 Pmr) (1 R5PI) (-1 TA) (1 TKI) (-1 TKII) (2 TPI) (6 TrxRI) (2 Xu5PE)
79	(1 Gr) (1 Pmr) (-1 TrxRI) (1 Xen)
80	(1 Cca) (1 CgdI) (2 EN) (6 G6PD) (2 GAPDH) (6 GL6PDH) (2 GLCim) (1 Gcl) (1 Gls) (1 GtfI) (1 Gtr) (2 HK) (2 LACex) (2 LDH) (-4 PGI) (2 PGK) (6 PGLase) (2 PGM) (2 PK) (-12 Pmr) (2 R5PI) (-2 TA) (2 TKI) (-2 TKII) (12 TrxRI) (4 Xu5PE)
81	(1 CgdII) (2 EN) (6 G6PD) (2 GAPDH) (6 GL6PDH) (2 GLCim) (1 Gcl) (1 Gls) (1 GtfII) (2 HK) (2 LACex) (2 LDH) (-4 PGI) (2 PGK) (6 PGLase) (2 PGM) (2 PK) (-12 Pmr) (2 R5PI) (-2 TA) (2 TKI) (-2 TKII) (12 TrxRI) (4 Xu5PE)
82	(1 CgdII) (1 CytI) (3 EN) (9 G6PD) (3 GAPDH) (9 GL6PDH) (3 GLCim) (1 Gcl) (1 Gls) (1 GtfIII) (3 HK) (3 LACex) (3 LDH) (1 Opr) (-6 PGI) (3 PGK) (9 PGLase) (3 PGM) (3 PK) (-18 Pmr) (3 R5PI) (-3 TA) (3 TKI) (-3 TKII) (18 TrxRI) (6 Xu5PE)
83	(4 ALD) (5 Cca) (5 CgdI) (10 EN) (6 G6PD) (10 GAPDH) (6 GL6PDH) (6 GLCim) (5 Gcl) (5 Gls) (5 GtfI) (5 Gtr) (6 HK) (10 LACex) (10 LDH) (4 PFK) (10 PGK) (6 PGLase) (10 PGM) (10 PK) (-12 Pmr) (2 R5PI) (-2 TA) (2 TKI) (-2 TKII) (4 TPI) (12 TrxRI) (4 Xu5PE)
84	(4 ALD) (5 CgdII) (10 EN) (6 G6PD) (10 GAPDH) (6 GL6PDH) (6 GLCim) (5 Gcl) (5 Gls) (5 GtfII) (6 HK) (10 LACex) (10 LDH) (4 PFK) (10 PGK) (6 PGLase) (10 PGM) (10 PK) (-12 Pmr) (2 R5PI) (-2 TA) (2 TKI) (-2 TKII) (4 TPI) (12 TrxRI) (4 Xu5PE)
85	(6 ALD) (5 CgdII) (5 CytI) (15 EN) (9 G6PD) (15 GAPDH) (9 GL6PDH) (9 GLCim) (5 Gcl) (5 Gls) (5 GtfIII) (9 HK) (15 LACex) (15 LDH) (5 Opr) (6 PFK) (15 PGK) (9 PGLase) (15 PGM) (15 PK) (-18 Pmr) (3 R5PI) (-3 TA) (3 TKI) (-3 TKII) (6 TPI) (18 TrxRI) (6 Xu5PE)
86	(1 Cat) (-2 GpoI) (-2 Gr) (-2 Pmr) (2 TrxRI)
87	(-1 GpoI) (-1 Gr) (1 Har) (-1 Pmr) (1 TrxRI)
88	(1 GpoI) (1 Gr) (1 Pmr) (1 Sod) (-1 TrxRI)
89	(1 ADA) (1 AMPase) (1 AdPRT) (-1 ApK) (2 EN) (6 G6PD) (2 GAPDH) (6 GL6PDH) (2 GLCim) (2 HK) (1 HYPXLeak) (2 LACex) (2 LDH) (-4 PGI) (2 PGK) (6 PGLase) (2 PGM) (2 PK) (1 PNPase) (1 PRM) (1 PRPPsyn) (-12 Pmr) (2 R5PI) (-2 TA) (2 TKI) (-2 TKII) (12 TrxRI) (4 Xu5PE)
90	(5 ADA) (4 ALD) (5 AMPase) (5 AdPRT) (-5 ApK) (10 EN) (6 G6PD) (10 GAPDH) (6 GL6PDH) (6 GLCim) (6 HK) (5 HYPXLeak) (10 LACex) (10 LDH) (4 PFK) (10 PGK) (6 PGLase) (10 PGM) (10 PK) (5 PNPase) (5 PRM) (5 PRPPsyn) (-12 Pmr) (2 R5PI) (-2 TA) (2 TKI) (-2 TKII) (4 TPI) (12 TrxRI) (4 Xu5PE)
91	(-1 ApK) (2 EN) (6 G6PD) (2 GAPDH) (6 GL6PDH) (2 GLCim) (1 HGPRT) (2 HK) (1 IMPase) (2 LACex) (2 LDH) (-4 PGI) (2 PGK) (6 PGLase) (2 PGM) (2 PK) (1 PNPase) (1 PRM) (1 PRPPsyn) (-12 Pmr) (2 R5PI) (-2 TA) (2 TKI) (-2 TKII) (12 TrxRI) (4 Xu5PE)
92	(1 AMPDA) (1 AdPRT) (-1 ApK) (2 EN) (6 G6PD) (2 GAPDH) (6 GL6PDH) (2 GLCim) (2 HK) (1 HYPXLeak) (1 IMPase) (2 LACex) (2 LDH) (-4 PGI) (2 PGK) (6 PGLase) (2 PGM) (2 PK) (1 PNPase) (1 PRM) (1 PRPPsyn) (-12 Pmr) (2 R5PI) (-2 TA) (2 TKI) (-2 TKII) (12 TrxRI) (4 Xu5PE)
93	(4 ALD) (-5 ApK) (10 EN) (6 G6PD) (10 GAPDH) (6 GL6PDH) (6 GLCim) (5 HGPRT) (6 HK) (5 IMPase) (10 LACex) (10 LDH) (4 PFK) (10 PGK) (6 PGLase) (10 PGM) (10 PK) (5 PNPase) (5 PRM) (5 PRPPsyn) (-12 Pmr) (2 R5PI) (-2 TA) (2 TKI) (-2 TKII) (4 TPI) (12 TrxRI) (4 Xu5PE)
94	(4 ALD) (5 AMPDA) (5 AdPRT) (-5 ApK) (10 EN) (6 G6PD) (10 GAPDH) (6 GL6PDH) (6 GLCim) (6 HK) (5 HYPXLeak) (5 IMPase) (10 LACex) (10 LDH) (4 PFK) (10 PGK) (6 PGLase) (10 PGM) (10 PK) (5 PNPase) (5 PRM) (5 PRPPsyn) (-12 Pmr) (2 R5PI) (-2 TA) (2 TKI) (-2 TKII) (4 TPI) (12 TrxRI) (4 Xu5PE)
95	(1 DPGM) (1 DPGase) (1 EN) (3 G6PD) (1 GAPDH) (3 GL6PDH) (1 GLCim) (1 HK) (1 LACex) (1 LDH) (-2 PGI) (3 PGLase) (1 PGM) (1 PK) (3 Pdo) (1 R5PI) (-1 TA) (1 TKI) (-1 TKII) (6 TrxRI) (2 Xu5PE)
96	(2 ALD) (5 DPGM) (5 DPGase) (5 EN) (3 G6PD) (5 GAPDH) (3 GL6PDH) (3 GLCim) (3 HK) (5 LACex) (5 LDH) (2 PFK) (3 PGLase) (5 PGM) (5 PK) (3 Pdo) (1 R5PI) (-1 TA) (1 TKI) (-1 TKII) (2 TPI) (6 TrxRI) (2 Xu5PE)
97	(1 EN) (3 G6PD) (1 GAPDH) (3 GL6PDH) (1 GLCim) (1 HK) (1 LACex) (1 LDH) (1 MemPhos) (-2 PGI) (1 PGK) (3 PGLase) (1 PGM) (1 PK) (3 Pdo) (1 R5PI) (-1 TA) (1 TKI) (-1 TKII) (6 TrxRI) (2 Xu5PE)
98	(1 AK) (1 AMPase) (1 EN) (3 G6PD) (1 GAPDH) (3 GL6PDH) (1 GLCim) (1 HK) (1 LACex) (1 LDH) (-2 PGI) (1 PGK) (3 PGLase) (1 PGM) (1 PK) (3 Pdo) (1 R5PI) (-1 TA) (1 TKI) (-1 TKII) (6 TrxRI) (2 Xu5PE)
99	(2 ALD) (5 EN) (3 G6PD) (5 GAPDH) (3 GL6PDH) (3 GLCim) (3 HK) (5 LACex) (5 LDH) (5 MemPhos) (2 PFK) (5 PGK) (3 PGLase) (5 PGM) (5 PK) (3 Pdo) (1 R5PI) (-1 TA) (1 TKI) (-1 TKII) (2 TPI) (6 TrxRI) (2 Xu5PE)
100	(5 AK) (2 ALD) (5 AMPase) (5 EN) (3 G6PD) (5 GAPDH) (3 GL6PDH) (3 GLCim) (3 HK) (5 LACex) (5 LDH) (2 PFK) (5 PGK) (3 PGLase) (5 PGM) (5 PK) (3 Pdo) (1 R5PI) (-1 TA) (1 TKI) (-1 TKII) (2 TPI) (6 TrxRI) (2 Xu5PE)
101	(1 Cca) (1 CgdI) (2 EN) (6 G6PD) (2 GAPDH) (6 GL6PDH) (2 GLCim) (1 Gcl) (1 Gls) (1 GtfI) (1 Gtr) (2 HK) (2 LACex) (2 LDH) (-4 PGI) (2 PGK) (6 PGLase) (2 PGM) (2 PK) (6 Pdo) (2 R5PI) (-2 TA) (2 TKI) (-2 TKII) (12 TrxRI) (4 Xu5PE)
102	(1 CgdII) (2 EN) (6 G6PD) (2 GAPDH) (6 GL6PDH) (2 GLCim) (1 Gcl) (1 Gls) (1 GtfII) (2 HK) (2 LACex) (2 LDH) (-4 PGI) (2 PGK) (6 PGLase) (2 PGM) (2 PK) (6 Pdo) (2 R5PI) (-2 TA) (2 TKI) (-2 TKII) (12 TrxRI) (4 Xu5PE)
103	(1 CgdII) (1 CytI) (3 EN) (9 G6PD) (3 GAPDH) (9 GL6PDH) (3 GLCim) (1 Gcl) (1 Gls) (1 GtfIII) (3 HK) (3 LACex) (3 LDH) (1 Opr) (-6 PGI) (3 PGK) (9 PGLase) (3 PGM) (3 PK) (9 Pdo) (3 R5PI) (-3 TA) (3 TKI) (-3 TKII) (18 TrxRI) (6 Xu5PE)
104	(4 ALD) (5 Cca) (5 CgdI) (10 EN) (6 G6PD) (10 GAPDH) (6 GL6PDH) (6 GLCim) (5 Gcl) (5 Gls) (5 GtfI) (5 Gtr) (6 HK) (10 LACex) (10 LDH) (4 PFK) (10 PGK) (6 PGLase) (10 PGM) (10 PK) (6 Pdo) (2 R5PI) (-2 TA) (2 TKI) (-2 TKII) (4 TPI) (12 TrxRI) (4 Xu5PE)
105	(4 ALD) (5 CgdII) (10 EN) (6 G6PD) (10 GAPDH) (6 GL6PDH) (6 GLCim) (5 Gcl) (5 Gls) (5 GtfII) (6 HK) (10 LACex) (10 LDH) (4 PFK) (10 PGK) (6 PGLase) (10 PGM) (10 PK) (6 Pdo) (2 R5PI) (-2 TA) (2 TKI) (-2 TKII) (4 TPI) (12 TrxRI) (4 Xu5PE)
106	(6 ALD) (5 CgdII) (5 CytI) (15 EN) (9 G6PD) (15 GAPDH) (9 GL6PDH) (9 GLCim) (5 Gcl) (5 Gls) (5 GtfIII) (9 HK) (15 LACex) (15 LDH) (5 Opr) (6 PFK) (15 PGK) (9 PGLase) (15 PGM) (15 PK) (9 Pdo) (3 R5PI) (-3 TA) (3 TKI) (-3 TKII) (6 TPI) (18 TrxRI) (6 Xu5PE)
107	(1 Cat) (-2 GpoI) (-2 Gr) (1 Pdo) (2 TrxRI)
108	(-2 GpoI) (-2 Gr) (2 Har) (1 Pdo) (2 TrxRI)
109	(1 ADA) (1 AMPase) (1 AdPRT) (-1 ApK) (2 EN) (6 G6PD) (2 GAPDH) (6 GL6PDH) (2 GLCim) (2 HK) (1 HYPXLeak) (2 LACex) (2 LDH) (-4 PGI) (2 PGK) (6 PGLase) (2 PGM) (2 PK) (1 PNPase) (1 PRM) (1 PRPPsyn) (6 Pdo) (2 R5PI) (-2 TA) (2 TKI) (-2 TKII) (12 TrxRI) (4 Xu5PE)
110	(5 ADA) (4 ALD) (5 AMPase) (5 AdPRT) (-5 ApK) (10 EN) (6 G6PD) (10 GAPDH) (6 GL6PDH) (6 GLCim) (6 HK) (5 HYPXLeak) (10 LACex) (10 LDH) (4 PFK) (10 PGK) (6 PGLase) (10 PGM) (10 PK) (5 PNPase) (5 PRM) (5 PRPPsyn) (6 Pdo) (2 R5PI) (-2 TA) (2 TKI) (-2 TKII) (4 TPI) (12 TrxRI) (4 Xu5PE)
111	(-1 ApK) (2 EN) (6 G6PD) (2 GAPDH) (6 GL6PDH) (2 GLCim) (1 HGPRT) (2 HK) (1 IMPase) (2 LACex) (2 LDH) (-4 PGI) (2 PGK) (6 PGLase) (2 PGM) (2 PK) (1 PNPase) (1 PRM) (1 PRPPsyn) (6 Pdo) (2 R5PI) (-2 TA) (2 TKI) (-2 TKII) (12 TrxRI) (4 Xu5PE)
112	(1 AMPDA) (1 AdPRT) (-1 ApK) (2 EN) (6 G6PD) (2 GAPDH) (6 GL6PDH) (2 GLCim) (2 HK) (1 HYPXLeak) (1 IMPase) (2 LACex) (2 LDH) (-4 PGI) (2 PGK) (6 PGLase) (2 PGM) (2 PK) (1 PNPase) (1 PRM) (1 PRPPsyn) (6 Pdo) (2 R5PI) (-2 TA) (2 TKI) (-2 TKII) (12 TrxRI) (4 Xu5PE)
113	(4 ALD) (-5 ApK) (10 EN) (6 G6PD) (10 GAPDH) (6 GL6PDH) (6 GLCim) (5 HGPRT) (6 HK) (5 IMPase) (10 LACex) (10 LDH) (4 PFK) (10 PGK) (6 PGLase) (10 PGM) (10 PK) (5 PNPase) (5 PRM) (5 PRPPsyn) (6 Pdo) (2 R5PI) (-2 TA) (2 TKI) (-2 TKII) (4 TPI) (12 TrxRI) (4 Xu5PE)
114	(4 ALD) (5 AMPDA) (5 AdPRT) (-5 ApK) (10 EN) (6 G6PD) (10 GAPDH) (6 GL6PDH) (6 GLCim) (6 HK) (5 HYPXLeak) (5 IMPase) (10 LACex) (10 LDH) (4 PFK) (10 PGK) (6 PGLase) (10 PGM) (10 PK) (5 PNPase) (5 PRM) (5 PRPPsyn) (6 Pdo) (2 R5PI) (-2 TA) (2 TKI) (-2 TKII) (4 TPI) (12 TrxRI) (4 Xu5PE)
115	(1 DPGM) (1 DPGase) (1 EN) (3 G6PD) (1 GAPDH) (3 GL6PDH) (1 GLCim) (1 HK) (1 LACex) (1 LDH) (-2 PGI) (3 PGLase) (1 PGM) (1 PK) (1 R5PI) (-1 TA) (1 TKI) (-1 TKII) (6 Tdi) (6 TrxRI) (2 Xu5PE)
116	(2 ALD) (5 DPGM) (5 DPGase) (5 EN) (3 G6PD) (5 GAPDH) (3 GL6PDH) (3 GLCim) (3 HK) (5 LACex) (5 LDH) (2 PFK) (3 PGLase) (5 PGM) (5 PK) (1 R5PI) (-1 TA) (1 TKI) (-1 TKII) (2 TPI) (6 Tdi) (6 TrxRI) (2 Xu5PE)
117	(1 EN) (3 G6PD) (1 GAPDH) (3 GL6PDH) (1 GLCim) (1 HK) (1 LACex) (1 LDH) (1 MemPhos) (-2 PGI) (1 PGK) (3 PGLase) (1 PGM) (1 PK) (1 R5PI) (-1 TA) (1 TKI) (-1 TKII) (6 Tdi) (6 TrxRI) (2 Xu5PE)
118	(1 AK) (1 AMPase) (1 EN) (3 G6PD) (1 GAPDH) (3 GL6PDH) (1 GLCim) (1 HK) (1 LACex) (1 LDH) (-2 PGI) (1 PGK) (3 PGLase) (1 PGM) (1 PK) (1 R5PI) (-1 TA) (1 TKI) (-1 TKII) (6 Tdi) (6 TrxRI) (2 Xu5PE)
119	(2 ALD) (5 EN) (3 G6PD) (5 GAPDH) (3 GL6PDH) (3 GLCim) (3 HK) (5 LACex) (5 LDH) (5 MemPhos) (2 PFK) (5 PGK) (3 PGLase) (5 PGM) (5 PK) (1 R5PI) (-1 TA) (1 TKI) (-1 TKII) (2 TPI) (6 Tdi) (6 TrxRI) (2 Xu5PE)
120	(5 AK) (2 ALD) (5 AMPase) (5 EN) (3 G6PD) (5 GAPDH) (3 GL6PDH) (3 GLCim) (3 HK) (5 LACex) (5 LDH) (2 PFK) (5 PGK) (3 PGLase) (5 PGM) (5 PK) (1 R5PI) (-1 TA) (1 TKI) (-1 TKII) (2 TPI) (6 Tdi) (6 TrxRI) (2 Xu5PE)
121	(1 Cca) (1 CgdI) (2 EN) (6 G6PD) (2 GAPDH) (6 GL6PDH) (2 GLCim) (1 Gcl) (1 Gls) (1 GtfI) (1 Gtr) (2 HK) (2 LACex) (2 LDH) (-4 PGI) (2 PGK) (6 PGLase) (2 PGM) (2 PK) (2 R5PI) (-2 TA) (2 TKI) (-2 TKII) (12 Tdi) (12 TrxRI) (4 Xu5PE)
122	(1 CgdII) (2 EN) (6 G6PD) (2 GAPDH) (6 GL6PDH) (2 GLCim) (1 Gcl) (1 Gls) (1 GtfII) (2 HK) (2 LACex) (2 LDH) (-4 PGI) (2 PGK) (6 PGLase) (2 PGM) (2 PK) (2 R5PI) (-2 TA) (2 TKI) (-2 TKII) (12 Tdi) (12 TrxRI) (4 Xu5PE)
123	(1 CgdII) (1 CytI) (3 EN) (9 G6PD) (3 GAPDH) (9 GL6PDH) (3 GLCim) (1 Gcl) (1 Gls) (1 GtfIII) (3 HK) (3 LACex) (3 LDH) (1 Opr) (-6 PGI) (3 PGK) (9 PGLase) (3 PGM) (3 PK) (3 R5PI) (-3 TA) (3 TKI) (-3 TKII) (18 Tdi) (18 TrxRI) (6 Xu5PE)
124	(4 ALD) (5 Cca) (5 CgdI) (10 EN) (6 G6PD) (10 GAPDH) (6 GL6PDH) (6 GLCim) (5 Gcl) (5 Gls) (5 GtfI) (5 Gtr) (6 HK) (10 LACex) (10 LDH) (4 PFK) (10 PGK) (6 PGLase) (10 PGM) (10 PK) (2 R5PI) (-2 TA) (2 TKI) (-2 TKII) (4 TPI) (12 Tdi) (12 TrxRI) (4 Xu5PE)
125	(4 ALD) (5 CgdII) (10 EN) (6 G6PD) (10 GAPDH) (6 GL6PDH) (6 GLCim) (5 Gcl) (5 Gls) (5 GtfII) (6 HK) (10 LACex) (10 LDH) (4 PFK) (10 PGK) (6 PGLase) (10 PGM) (10 PK) (2 R5PI) (-2 TA) (2 TKI) (-2 TKII) (4 TPI) (12 Tdi) (12 TrxRI) (4 Xu5PE)
126	(6 ALD) (5 CgdII) (5 CytI) (15 EN) (9 G6PD) (15 GAPDH) (9 GL6PDH) (9 GLCim) (5 Gcl) (5 Gls) (5 GtfIII) (9 HK) (15 LACex) (15 LDH) (5 Opr) (6 PFK) (15 PGK) (9 PGLase) (15 PGM) (15 PK) (3 R5PI) (-3 TA) (3 TKI) (-3 TKII) (6 TPI) (18 Tdi) (18 TrxRI) (6 Xu5PE)
127	(1 Cat) (-2 GpoI) (-2 Gr) (2 Tdi) (2 TrxRI)
128	(-1 GpoI) (-1 Gr) (1 Har) (1 Tdi) (1 TrxRI)
129	(1 ADA) (1 AMPase) (1 AdPRT) (-1 ApK) (2 EN) (6 G6PD) (2 GAPDH) (6 GL6PDH) (2 GLCim) (2 HK) (1 HYPXLeak) (2 LACex) (2 LDH) (-4 PGI) (2 PGK) (6 PGLase) (2 PGM) (2 PK) (1 PNPase) (1 PRM) (1 PRPPsyn) (2 R5PI) (-2 TA) (2 TKI) (-2 TKII) (12 Tdi) (12 TrxRI) (4 Xu5PE)
130	(5 ADA) (4 ALD) (5 AMPase) (5 AdPRT) (-5 ApK) (10 EN) (6 G6PD) (10 GAPDH) (6 GL6PDH) (6 GLCim) (6 HK) (5 HYPXLeak) (10 LACex) (10 LDH) (4 PFK) (10 PGK) (6 PGLase) (10 PGM) (10 PK) (5 PNPase) (5 PRM) (5 PRPPsyn) (2 R5PI) (-2 TA) (2 TKI) (-2 TKII) (4 TPI) (12 Tdi) (12 TrxRI) (4 Xu5PE)
131	(-1 ApK) (2 EN) (6 G6PD) (2 GAPDH) (6 GL6PDH) (2 GLCim) (1 HGPRT) (2 HK) (1 IMPase) (2 LACex) (2 LDH) (-4 PGI) (2 PGK) (6 PGLase) (2 PGM) (2 PK) (1 PNPase) (1 PRM) (1 PRPPsyn) (2 R5PI) (-2 TA) (2 TKI) (-2 TKII) (12 Tdi) (12 TrxRI) (4 Xu5PE)
132	(1 AMPDA) (1 AdPRT) (-1 ApK) (2 EN) (6 G6PD) (2 GAPDH) (6 GL6PDH) (2 GLCim) (2 HK) (1 HYPXLeak) (1 IMPase) (2 LACex) (2 LDH) (-4 PGI) (2 PGK) (6 PGLase) (2 PGM) (2 PK) (1 PNPase) (1 PRM) (1 PRPPsyn) (2 R5PI) (-2 TA) (2 TKI) (-2 TKII) (12 Tdi) (12 TrxRI) (4 Xu5PE)
133	(4 ALD) (-5 ApK) (10 EN) (6 G6PD) (10 GAPDH) (6 GL6PDH) (6 GLCim) (5 HGPRT) (6 HK) (5 IMPase) (10 LACex) (10 LDH) (4 PFK) (10 PGK) (6 PGLase) (10 PGM) (10 PK) (5 PNPase) (5 PRM) (5 PRPPsyn) (2 R5PI) (-2 TA) (2 TKI) (-2 TKII) (4 TPI) (12 Tdi) (12 TrxRI) (4 Xu5PE)
134	(4 ALD) (5 AMPDA) (5 AdPRT) (-5 ApK) (10 EN) (6 G6PD) (10 GAPDH) (6 GL6PDH) (6 GLCim) (6 HK) (5 HYPXLeak) (5 IMPase) (10 LACex) (10 LDH) (4 PFK) (10 PGK) (6 PGLase) (10 PGM) (10 PK) (5 PNPase) (5 PRM) (5 PRPPsyn) (2 R5PI) (-2 TA) (2 TKI) (-2 TKII) (4 TPI) (12 Tdi) (12 TrxRI) (4 Xu5PE)

## Sheet: Flux distribution glycolysis
Calculated flux distribution for upregulated glycolysis
Enzyme	Activity (situation a)	Activity (situation b)
ADA	25.58	36.85
AK	31.4	37.77
ALD	183.12	201.98
AMPDA	24.95	36.72
AMPase	56.98	74.62
AdPRT	50.52	73.57
ApK	76.18	110.38
Cat	0	2.3
Cca	30.02	36.84
CgdI	30.02	36.84
CgdII	58.94	74.67
CytI	29.47	37.8
DPGM	31.94	37.8
DPGase	31.94	37.8
EN	454.84	594.98
G6PD	265.78	573.08
GAPDH	454.84	594.98
GL6PDH	265.78	573.08
GLCim	271.72	393
Gcl	88.96	111.51
Gls	88.96	111.51
GpoI	96.28	199.01
Gr	193.67	390.32
GtfI	30.02	36.84
GtfII	29.47	36.87
GtfIII	29.47	37.8
Gtr	30.02	36.84
HGPRT	25.66	36.8
HK	271.72	393
HYPXLeak	50.52	73.57
Har	0	3.94
IMPase	50.6	73.52
LACex	454.84	594.98
LDH	454.84	594.98
MemPhos	31.75	37.84
Nos	104.04	194.04
Opr	29.47	37.8
PFK	183.12	201.98
PGI	16.02	202.01
PGK	422.9	557.18
PGLase	265.78	573.08
PGM	454.84	594.98
PK	454.84	594.98
PNPase	76.18	110.38
PRM	76.18	110.38
PRPPsyn	76.18	110.38
Pdo	46.19	97
Pmr	95.95	196.86
R5PI	88.59	191.03
Sod	96.28	193.08
TA	88.59	191.03
TKI	88.59	191.03
TKII	88.59	191.03
TPI	183.12	201.98
Tdi	45.53	193.46
TrxRI	233.86	578.49
Xen	97.39	192.88
Xu5PE	177.19	382.05
